# Supplementary material for: Towards planning of osteotomy around the knee with quantitative inclusion of the adduction moment: a biomechanical approach
Source: J Exp Orthop. 2021 Jun 11;8:39. doi: 10.1186/s40634-021-00324-3 (PMC8193456; doi:10.1186/s40634-021-00324-3)
Supplement: Supplementary file 1 — Additional file 1. Calculator for Formulas (7)-(10). Excel-spreadsheet to calculate the target angle for osteotomy from skeleton dimensions according to Fig. 6. [file 40634_2021_324_MOESM1_ESM.xlsx]

## Sheet: Tabelle1
Towards planning of osteotomy around the knee with quantitative inclusion of the adduction moment: a biomechanical approach Journal of Experimental Orthopaedics - DOI : 10.1186/s40634-021-00324-3 Margit Biehl, Philipp Damm, Adam Trepczynski, Stefan Preiss, Gian Max Salzmann Margit Biehl, Diploma Physicist (Corresponding Author): Fraunhofer IBMT, Fraunhofer Institute for Biomedical Engineering, Su…
Additional file 1:
Calculator for Formulas (7)-(10)			The numbers in the highlighted cells can be edited, thus modifying the Results. (Please activate Excel's editing mode previously)
Half distance between both hip centers [mm]	Distance hip center to knee center [mm]	Distance knee center to talotibial joint center [mm]	Distance between both femur epicondyles [mm]	Perpendicular distance knee center to tibia plateau tangent [mm]		Results				Intermediate results
h	f	t	w	b		MA [deg]	sTP [mm]		Target EFL/w	MA [rad]	s [mm]
81	405	358	72	9		-3.90475	-12.0598		0.349	-0.0681507	-13.0213
